# Supplementary material for: CRISPR-Cas12a induced DNA double-strand breaks are repaired by multiple pathways with different mutation profiles in Magnaporthe oryzae
Source: Nat Commun. 2022 Nov 22;13:7168. doi: 10.1038/s41467-022-34736-1 (PMC9684475; doi:10.1038/s41467-022-34736-1)
Supplement: Supplementary file 4 — Source Data [file 41467_2022_34736_MOESM4_ESM.xlsx]

## Sheet: Fig1f,g
Source data
	Wild-type			INDEL			simple insertion			PCR-negative
Fig1f	rep1	rep2	rep3	rep1	rep2	rep3	rep1	rep2	rep3	rep1	rep2	rep3
BUF1-guide1 RNP+ flanked HYG DNA donor1	3/10	0/22	1/16	0/10	1/22	1/16	0/10	0/22	2/16	7/10	21/22	12/16
BUF1-guide2 RNP+ flanked HYG DNA donor2	6/13	0/22	13/22	0/13	0/22	1/22	4/13	0/22	0/22	3/13	22/22	8/22
flanked HYG DNA donor1	2/2	4/4	8/8	0/2	0/4	0/8	0/2	0/4	0/8	0/2	0/4	0/8
flanked HYG DNA donor2	6/6	6/6	6/6	0/6	0/6	0/6	0/6	0/6	0/6	0/6	0/6	0/6
	Wild-type		INDEL		simple insertion		PCR-negative
Fig1g	rep1	rep2	rep1	rep2	rep1	rep2	rep1	rep2
BUF1-guide1 RNP+ flanked HYG DNA donor1	0/8	0/22	0/8	0/22	2/8	1/22	6/8	21/22
BUF1-guide2 RNP+ flanked HYG DNA donor2	1/10	1/22	0/10	0/22	3/10	1/22	6/10	20/22
flanked HYG DNA donor1	5/5	4/4	0/5	0/4	0/5	0/4	0/5	0/4
flanked HYG DNA donor2	8/8	3/3	0/8	0/3	0/8	0/3	0/8	0/3

## Sheet: Fig2f,g
Source data
	Wild-type				INDEL				simple insertion				PCR-negative
Fig2f	rep1	rep2	rep3	rep4	rep1	rep2	rep3	rep4	rep1	rep2	rep3	rep4	rep1	rep2	rep3	rep4
BUF1-guide1 RNP + no homology HYG DNA donor	7/14	1/19	4/19	4/22	1/14	2/19	1/19	2/22	3/14	2/19	6/19	6/22	3/14	14/19	8/19	10/22
BUF1-guide2 RNP + no homology HYG DNA donor	6/9	2/22	1/22	NA	0/9	2/22	1/22	NA	2/9	0/22	0/22	NA	1/9	18/22	20/22	NA
BUF1-guide1/2 RNP + no homology HYG DNA donor	4/16	12/22	0/22	NA	0/16	2/22	0/22	NA	7/16	1/22	3/22	NA	5/16	7/22	19/22	NA
no homology HYG DNA donor	8/8	6/6	6/6	NA	0/8	0/6	0/6	NA	0/8	0/6	0/6	NA	0/8	0/6	0/6	NA
	Wild-type			INDEL			simple insertion			PCR-negative
Fig2g	rep1	rep2	rep3	rep1	rep2	rep3	rep1	rep2	rep3	rep1	rep2	rep3
BUF1-guide1 RNP + no homology HYG DNA donor	4/20	9/19	5/19	0/20	0/19	1/19	10/20	9/19	8/19	6/20	1/19	5/19
BUF1-guide2 RNP + no homology HYG DNA donor	5/9	2/22	NA	0/9	2/22	NA	1/9	0/22	NA	3/9	18/22	NA
BUF1-guide1/2 RNP + no homology HYG DNA donor	7/12	1/22	NA	0/12	0/22	NA	4/12	1/22	NA	1/12	20/22	NA
no homology HYG DNA donor	6/6	6/6	NA	0/6	0/6	NA	0/6	0/6	NA	0/6	0/6	NA

## Sheet: Fig4b,c
Source data
Fig4b	wild-type		Edited
	rep1	rep2	rep1	rep2
FKBP12-guide1 RNP + no homology HYG DNA donor	15/20	19/22	5/20	3/22
FKBP12-guide2 RNP + no homology HYG DNA donor	15/20	2/22	5/20	20/22
no homology HYG DNA donor	6/6	14/14	0/6	0/14
BAS4-guide1 RNP + no homology HYG DNA donor	10/14	11/16	4/14	5/16
BAS4-guide2 RNP + no homology HYG DNA donor	14/15	10/15	1/15	5/15
AVRPI9-guide1 RNP + no homology HYG DNA donor	12/14	15/16	2/14	1/16
AVRPI9-guide2 RNP + no homology HYG DNA donor	14/15	1/15	1/15	14/15
FTR1-guide1 RNP + no homology HYG DNA donor	2/14	3/16	12/14	13/16
FTR1-guide2 RNP + no homology HYG DNA donor	11/15	8/15	4/15	7/15
Fig4c	INDEL	simple insertion	large insertion	large deletion	deletion plus insertion
FKBP12	1/33	10/33	21/33	0/33	1/33
BAS4	1/15	0/15	7/15	1/15	6/15
AVRPI9	2/18	6/18	9/18	0/18	1/18
FTR1	3/36	18/36	11/36	0/36	4/36

## Sheet: Fig6b,c
Source data
Fig6b	wild-type		Mutated
	rep1	rep2	rep1	rep2
BUF1	0/14	3/14	14/14	11/14
FKBP12	20/21	19/19	1/21	0/19
BAS4	6/12	10/12	6/12	2/12
FTR1	8/12	7/12	4/12	5/12
Fig6c	INDEL	large insertion	simple insertion	large deletion	deletion plus insertion
BUF1	7/25	6/25	4/25	8/25	0/25
FKBP12	0/1	1/1	0/1	0/1	0/1
BAS4	2/8	1/8	0/8	3/8	2/8
FTR1	4/9	2/9	2/9	0/9	1/9

## Sheet: Fig7b,d, e
Source data
Fig7b	PCR negative		PCR positive
	rep1	rep2	rep1	rep2
Cas12a	1/25	0/26	24/25	26/26
Cas9	2/23	2/27	21/23	25/27
Fig7d	Deletions without MH		Deletion with 1-2 bp MH		Deletions with ≥ 3 bp MH		Insertions
	rep1	rep2	rep1	rep2	rep1	rep2	rep1	rep2
Cas12a	5/24	7/26	15/24	17/26	1/24	0/26	3/24	2/26
Cas9	4/20	9/25	2/20	5/25	3/20	2/25	11/20	9/25
Fig7e	Cas12a	Cas9
	-3	49
	5	1
	-5	-7
	-3	66
	-3	-30
	-3	-70
	-3	-3
	-3	1
	-3	1
	1	-46
	-3	31
	-1	1
	-3	-3
	-8	1
	-3	153
	-1	-1
	-4	-29
	6	-7
	-6	1
	-3	-2
	-3	-2
	-3	-2
	-6	53
	-8	-67
	-3	1
	-3	169
	-3	-1
	-5	-2
	-3	1
	-3	-8
	-3	-115
	-5	1
	-7	-1
	-7	-1
	-3	-12
	-3	61
	-3	-77
	-3	-2
	-1	-29
	-6	1
	-3	-3
	-3	-3
	-3	1
	-3
	2
	-3
	5
	-5
	-1
	-2

## Sheet: Fig8a,b,d,e
Source data
Fig8a	rep1	rep2	rep3
wild-type	9/30	12/30	14/30
Δku80	29/30	29/30	29/30
Fig8b	PCR negative			PCR positive
	rep1	rep2	rep3	rep1	rep2	rep3
wild-type	0/25	2/25	NA	25/25	23/25	NA
Δku80	11/27	5/16	4/18	16/27	11/16	14/18
Fig8d	Deletions without MH			Deletion with 1-2 bp MH			Deletions with ≥ 3 bp MH			Insertions
	rep1	rep2	rep3	rep1	rep2	rep3	rep1	rep2	rep3	rep1	rep2	rep3
wild-type	11/25	9/23	NA	10/25	8/23	NA	2/25	1/23	NA	2/25	5/23	NA
Δku80	0/16	0/11	0/14	1/16	0/11	0/14	15/16	11/11	14/14	0/16	0/11	0/14
Fig8e	wild-type	Δku80
	-4	-21
	-1	-21
	-7	-21
	-9	-21
	-2	-21
	-8	-21
	-5	-21
	-4	-21
	1	-21
	-4	-21
	-1	-245
	-2	-21
	-4	-21
	-4	-84
	-21	-106
	-4	-21
	-9	-21
	-2	-21
	-9	-88
	-1	-21
	256	-21
	-2	-21
	-2	-21
	-4	-21
	-5	-21
	-1	-88
	-1	-21
	-1	-21
	5	-21
	2	-21
	-2	-106
	-2	-21
	2	-21
	1	-21
	-1	-21
	-9	-21
	-5	-21
	-2	-21
	-4	-21
	-2	-21
	-2	-21
	2
	-4
	-1
	-1
	-21
	-4
	-1

## Sheet: Suppl. Fig11g
Source data
FigS11g	wild-type		INDEL		simple insertion		PCR negative
	rep1	rep2	rep1	rep2	rep1	rep2	rep1	rep2
BUF1-guide1 RNP + no-homology G418 DNA donor	11/22	7/14	0/22	0/14	1/22	2/14	10/22	5/14
BUF1-guide2 RNP + no-homology G418 DNA donor	13/22	9/14	1/22	1/14	4/22	0/14	4/22	4/14
no-homology G418 DNA donor	12/12	6/6	0/12	0/6	0/12	0/6	0/12	0/6

## Sheet: Suppl. Fig17d
Source data
FigS17d	large insertion	large deletion	deletion plus insertion
O-137	67/105	19/105	19/105
Guy11	44/54	4/54	6/54
